# Supplementary material for: Homogeneity of ball milled ceramic powders: Effect of jar shape and milling conditions
Source: Data Brief. 2016 Nov 24;10:186–91. doi: 10.1016/j.dib.2016.11.070 (PMC5149052; doi:10.1016/j.dib.2016.11.070)
Supplement: Supplementary material [file mmc2.zip]

Archive with 3 entries (2 files):
- data_files/
- data_files/Supplementary2.opj
- data_files/Supplementary1.opj
